# Supplementary material for: Implications of the Wilms’ Tumor Suppressor Wt1 in Cardiomyocyte Differentiation
Source: Int J Mol Sci. 2021 Apr 21;22(9):4346. doi: 10.3390/ijms22094346 (PMC8122684; doi:10.3390/ijms22094346)
Supplement: Supplementary file 1 [file ijms-22-04346-s001.zip]

Archive with 1 entries (1 files):
- ijms-1190430-supplementary.pdf
